# Supplementary material for: Optimizing Sex Ratio and Colony Size to Enhance Reproduction and Mass‐Rearing in Spodoptera litura Under Controlled Laboratory Conditions
Source: Ecol Evol. 2026 May 6;16(5):e73639. doi: 10.1002/ece3.73639 (PMC13148865; doi:10.1002/ece3.73639)
Supplement: Supplementary file 1 — Data S1: Raw experimental data used in this study. [file ECE3-16-e73639-s001.xlsx]

## Sheet: Pupa Fresh Weight
Male Pupae				Female Pupae
Replicate	Sample	Fresh Weight (g)		Replicate	Sample	Fresh Weight (g)
1	1	0.432		1	1	0.4657
	2	0.3997			2	0.492
	3	0.4239			3	0.4735
	4	0.4259			4	0.4572
	5	0.4111			5	0.4029
	6	0.405			6	0.4122
	7	0.4233			7	0.4373
	8	0.4477			8	0.4617
	9	0.4045			9	0.4564
	10	0.4414			10	0.459
2	1	0.4207		2	1	0.4652
	2	0.4285			2	0.4733
	3	0.4127			3	0.4248
	4	0.4302			4	0.4619
	5	0.3972			5	0.4806
	6	0.4425			6	0.5062
	7	0.4234			7	0.3673
	8	0.4269			8	0.5429
	9	0.4119			9	0.4241
	10	0.4145			10	0.492
3	1	0.401		3	1	0.4287
	2	0.4065			2	0.494
	3	0.4542			3	0.4416
	4	0.4147			4	0.4706
	5	0.38			5	0.4392
	6	0.3665			6	0.4479
	7	0.3081			7	0.4291
	8	0.4184			8	0.4292
	9	0.42			9	0.4224
	10	0.4115			10	0.4935
4	1	0.4072		4	1	0.5039
	2	0.4151			2	0.5225
	3	0.4346			3	0.4203
	4	0.4334			4	0.442
	5	0.4192			5	0.4332
	6	0.4132			6	0.4891
	7	0.4441			7	0.4731
	8	0.4022			8	0.41
	9	0.4008			9	0.5306
	10	0.3799			10	0.4355
5	1	0.4251		5	1	0.4186
	2	0.4483			2	0.464
	3	0.4135			3	0.4728
	4	0.3957			4	0.4161
	5	0.4157			5	0.5132
	6	0.4651			6	0.5088
	7	0.4385			7	0.4904
	8	0.3607			8	0.4219
	9	0.4178			9	0.5383
	10	0.3953			10	0.4996

## Sheet: 1 1
Replicate	Sample	Pro-oviposition (day)	1 day						2 day						3 day						4 day						5 day						6 day						7 day						8 day
			Total daily egg production	Total number of hatched eggs	Hatchling rate	survival of female	Oviposition per female	Incubation period	Total daily egg production	Total number of hatched eggs	Hatchling rate	survival of female	Oviposition per female	Incubation period	Total daily egg production	Total number of hatched eggs	Hatchling rate	survival of female	Oviposition per female	Incubation period	Total daily egg production	Total number of hatched eggs	Hatchling rate	survival of female	Oviposition per female	Incubation period	Total daily egg production	Total number of hatched eggs	Hatchling rate	survival of female	Oviposition per female	Incubation period	Total daily egg production	Total number of hatched eggs	Hatchling rate	survival of female	Oviposition per female	Incubation period	Total daily egg production	Total number of hatched eggs	Hatchling rate	survival of female	Oviposition per female	Incubation period	Total daily egg production	Total number of hatched eggs	Hatchling rate	survival of female	Oviposition per female
1	1	3	956	776	0.811715	1	956	3	873	724	0.829324	1	873	3	502	454	0.904382	1	502	3	232	194	0.836207	1	232	3	139	77	0.553957	1	139	3				1						1						1
	2	2	849	674	0.793875	1	849	3	682	553	0.81085	1	682	4	384	343	0.893229	1	384	4	243	188	0.773663	1	243	4	181	102	0.563536	1	181	4	201	33	0.164179	1	201	3				1						1
	3	3	905	731	0.807735	1	905	4	839	715	0.852205	1	839	3	384	187	0.486979	1	384	3	336	224	0.666667	1	336	3	174	15	0.0862069	1	174	4				1						1						1
	4	3	569	412	0.724077	1	569	3	617	522	0.846029	1	617	3	320	245	0.765625	1	320	3	362	212	0.585635	1	362	4	152	77	0.506579	1	152	4	267	60	0.224719	1	267	3				1						1
	5	3	1329	984	0.740406	1	1329	3	883	769	0.870895	1	883	4	484	299	0.617769	1	484	4	392	239	0.609694	1	392	3				1						1						1						1
2	1	4	688	529	0.768895	1	688	3	1031	894	0.867119	1	1031	3	330	245	0.742424	1	330	3	221	145	0.656109	1	221	3	310	92	0.296774	1	310	4	125	31	0.248	1	125	4	183	52	0.284153	1	183	3	144	0	0	1	144
	2	2	742	617	0.831536	1	742	3	610	468	0.767213	1	610	3	521	327	0.627639	1	521	3	492	329	0.668699	1	492	3	225	105	0.466667	1	225	3				1						1						1
	3	3	581	424	0.729776	1	581	4	874	779	0.891304	1	874	4	613	496	0.809135	1	613	4	345	254	0.736232	1	345	4	142	65	0.457746	1	142	4				1						1						1
	4	4	614	443	0.721498	1	614	3	695	528	0.759712	1	695	3	519	354	0.682081	1	519	3	478	293	0.612971	1	478	3				1						1						1						1
	5	4	587	422	0.71891	1	587	3	314	249	0.792994	1	314	3	329	276	0.838906	1	329	3	582	305	0.524055	1	582	3	297	132	0.444444	1	297	5	244	47	0.192623	1	244	3				1						1
3	1	3	601	484	0.805324	1	601	4	729	584	0.801097	1	729	4	379	279	0.736148	1	379	4	224	182	0.8125	1	224	3	253	220	0.869565	1	253	4	136	36	0.264706	1	136	3	104	27	0.259615	1	104	3				1
	2	3	816	632	0.77451	1	816	3	900	788	0.875556	1	900	3	324	199	0.614198	1	324	3	234	182	0.777778	1	234	4	74	23	0.310811	1	74	4				1						1						1
	3	4	1179	821	0.696353	1	1179	4	927	834	0.899676	1	927	4	337	228	0.676558	1	337	3	365	255	0.69863	1	365	3	284	158	0.556338	1	284	3				1						1						1
	4	3	1190	950	0.798319	1	1190	4	860	668	0.776744	1	860	3	442	299	0.676471	1	442	4				1						1						1						1						1
	5	2	1266	1049	0.828594	1	1266	3	844	668	0.791469	1	844	3	462	329	0.712121	1	462	3	284	226	0.795775	1	284	4	244	126	0.516393	1	244	3	166	28	0.168675	1	166	4				1						1
4	1	4	855	731	0.854971	1	855	3	695	611	0.879137	1	695	4	445	349	0.78427	1	445	3	428	298	0.696262	1	428	3	284	37	0.130282	1	284	4				1						1						1
	2	2	959	749	0.781022	1	959	4	1107	892	0.805781	1	1107	3	428	358	0.836449	1	428	4	242	167	0.690083	1	242	3	207	128	0.618357	1	207	3				1						1						1
	3	3	836	682	0.815789	1	836	3	808	715	0.884901	1	808	4	313	288	0.920128	1	313	3	405	334	0.824691	1	405	4	200	93	0.465	1	200	4	182	47	0.258242	1	182	3				1						1
	4	3	991	787	0.794147	1	991	4	771	594	0.770428	1	771	3	314	246	0.783439	1	314	4	287	206	0.71777	1	287	3	146	87	0.59589	1	146	3	141	37	0.262411	1	141	4				1						1
	5	2	629	492	0.782194	1	629	3	730	648	0.887671	1	730	4	474	364	0.767932	1	474	4	383	258	0.673629	1	383	4	199	55	0.276382	1	199	4				1						1						1
[truncated: 3 more columns]

## Sheet: 3 2
Replicate	Sample	Pro-oviposition (day)	1 day						2 day						3 day						4 day						5 day						6 day						7 day						8 day
			Total daily egg production	Total number of hatched eggs	Hatchling rate	survival of female	Oviposition per female	Incubation period	Total daily egg production	Total number of hatched eggs	Hatchling rate	survival of female	Oviposition per female	Incubation period	Total daily egg production	Total number of hatched eggs	Hatchling rate	survival of female	Oviposition per female	Incubation period	Total daily egg production	Total number of hatched eggs	Hatchling rate	survival of female	Oviposition per female	Incubation period	Total daily egg production	Total number of hatched eggs	Hatchling rate	survival of female	Oviposition per female	Incubation period	Total daily egg production	Total number of hatched eggs	Hatchling rate	survival of female	Oviposition per female	Incubation period	Total daily egg production	Total number of hatched eggs	Hatchling rate	survival of female	Oviposition per female	Incubation period	Total daily egg production	Total number of hatched eggs	Hatchling rate	survival of female	Oviposition per female
1	1	4	639	543	0.849765	2	319.5	4	1102	883	0.80127	2	551	3	581	469	0.807229	2	290.5	4	989	761	0.769464	2	494.5	3	567	384	0.677249	2	283.5	4	305	78	0.255738	2	152.5	3	94	15	0.159574	1	94	3	90	7	0.0777778	1	90
	2	3	756	656	0.867725	3	252	3	738	573	0.776423	3	246	4	957	649	0.678161	3	319	3	1058	917	0.86673	3	352.667	4	131	45	0.343511	1	131	3				1						1						1
	3	2	749	665	0.88785	3	249.667	4	1077	795	0.738162	3	359	3	888	642	0.722973	3	296	4	539	455	0.844156	3	179.667	3				3						3						2						2
	4	3	645	513	0.795349	2	322.5	3	786	625	0.795165	2	393	3	542	429	0.791513	2	271	3	963	579	0.601246	2	481.5	4	448	312	0.696429	2	224	4	314	64	0.203822	2	157	3	121	14	0.115702	1	121	4	167	16	0.0958084	1	167
	5	4	951	806	0.847529	3	317	3	635	476	0.749606	2	317.5	4	830	683	0.822892	2	415	3	630	321	0.509524	2	315	3	261	181	0.693487	1	261	3				1						1						1
2	1	4	1263	1003	0.794141	3	421	4	1191	928	0.779177	3	397	3	805	670	0.832298	3	268.333	3	999	842	0.842843	3	333	3	520	340	0.653846	2	260	4	239	64	0.267782	2	119.5	3				2						2
	2	3	621	541	0.871176	3	207	3	704	540	0.767045	3	234.667	3	465	341	0.733333	2	232.5	4	693	361	0.520924	2	346.5	4	467	245	0.524625	2	233.5	3	159	75	0.471698	1	159	4				1						1
	3	3	1191	985	0.827036	3	397	3	943	788	0.835631	3	314.333	4	481	400	0.831601	2	240.5	3	695	395	0.568345	2	347.5	3	432	201	0.465278	2	216	3	239	94	0.393305	2	119.5	3	132	13	0.0984848	2	66	3	177	17	0.0960452	1	177
	4	3	1129	849	0.751993	3	376.333	4	805	615	0.763975	3	268.333	3	1044	878	0.840996	3	348	3	853	545	0.638921	3	284.333	4	286	161	0.562937	1	286	4				1						1						1
	5	4	810	625	0.771605	3	270	3	949	674	0.710221	3	316.333	4	893	757	0.847704	3	297.667	4	797	475	0.595985	3	265.667	4	527	301	0.571157	2	263.5	3	305	89	0.291803	2	152.5	4	149	14	0.0939597	1	149	4	157	2	0.0127389	1	157
3	1	2	1044	749	0.717433	3	348	3	1141	906	0.79404	3	380.333	3	513	432	0.842105	3	171	3	970	841	0.86701	3	323.333	3	258	103	0.399225	2	129	4				2						2						2
	2	3	1085	847	0.780645	3	361.667	4	725	620	0.855172	3	241.667	4	949	646	0.680717	3	316.333	4	980	674	0.687755	3	326.667	3	333	138	0.414414	2	166.5	3	249	66	0.26506	2	124.5	3	139	11	0.0791367	1	139	3	175	15	0.0857143	1	175
	3	3	1012	821	0.811265	3	337.333	3	663	584	0.880845	3	221	4	606	467	0.770627	3	202	3	654	497	0.759939	3	218	4	481	222	0.461538	3	160.333	3	259	82	0.316602	2	129.5	4	127	14	0.110236	1	127	4	170	11	0.0647059	1	170
	4	3	1038	743	0.7158	3	346	4	978	805	0.823108	3	326	3	888	592	0.666667	3	296	3	589	523	0.887946	3	196.333	3				3						3						3						3
	5	2	713	623	0.873773	3	237.667	3	744	562	0.755376	3	248	3	699	477	0.682403	3	233	3	845	432	0.511243	3	281.667	4	129	61	0.472868	1	129	4				1						1						1
4	1	2	1364	1154	0.846041	3	454.667	3	857	640	0.746791	3	285.667	4	827	588	0.711004	3	275.667	4	667	523	0.784108	3	222.333	3	319	111	0.347962	2	159.5	3	302	69	0.228477	2	151	4	145	16	0.110345	1	145	3	169	11	0.0650888	1	169
	2	3	1104	877	0.794384	3	368	4	600	422	0.703333	3	200	4	419	297	0.708831	3	139.667	3	504	274	0.543651	3	168	4				3						3						3						3
	3	3	1166	1048	0.898799	3	388.667	4	1028	801	0.779183	3	342.667	3	692	554	0.800578	3	230.667	3	735	457	0.621769	3	245	3	301	186	0.61794	2	150.5	3	160	66	0.4125	1	160	4				1						1
	4	2	705	599	0.849645	3	235	3	689	566	0.82148	3	229.667	4	1026	860	0.838207	3	342	4	692	562	0.812139	3	230.667	3	417	200	0.479616	2	208.5	4	149	31	0.208054	1	149	3				1						1
	5	4	914	796	0.870897	3	304.667	4	626	476	0.760383	3	208.667	3	1141	973	0.852761	3	380.333	3	309	198	0.640777	2	154.5	4				2						2						2						2
[truncated: 3 more columns]

## Sheet: 2 1
Replicate	Sample	Pro-oviposition (day)	1 day						2 day						3 day						4 day						5 day						6 day						7 day						8 day
			Total daily egg production	Total number of hatched eggs	Hatchling rate	survival of female	Oviposition per female	Incubation period	Total daily egg production	Total number of hatched eggs	Hatchling rate	survival of female	Oviposition per female	Incubation period	Total daily egg production	Total number of hatched eggs	Hatchling rate	survival of female	Oviposition per female	Incubation period	Total daily egg production	Total number of hatched eggs	Hatchling rate	survival of female	Oviposition per female	Incubation period	Total daily egg production	Total number of hatched eggs	Hatchling rate	survival of female	Oviposition per female	Incubation period	Total daily egg production	Total number of hatched eggs	Hatchling rate	survival of female	Oviposition per female	Incubation period	Total daily egg production	Total number of hatched eggs	Hatchling rate	survival of female	Oviposition per female	Incubation period	Total daily egg production	Total number of hatched eggs	Hatchling rate	survival of female	Oviposition per female
1	1	3	527	462	0.87666	2	263.5	4	621	430	0.692432	2	310.5	4	521	430	0.825336	2	260.5	3	536	343	0.639925	2	268	3	236	180	0.762712	2	118	4				2						2						2
	2	3	614	491	0.799674	2	307	4	932	746	0.800429	2	466	4	832	646	0.776442	2	416	4	356	289	0.811798	2	178	4	152	83	0.546053	1	152	3				1						1						1
	3	3	706	569	0.805949	2	353	3	597	411	0.688442	2	298.5	4	497	311	0.625755	2	248.5	4	346	241	0.696532	2	173	3	277	240	0.866426	2	138.5	4	182	45	0.247253	1	182	4				1						1
	4	4	504	423	0.839286	2	252	3	755	572	0.757616	2	377.5	4	655	472	0.720611	2	327.5	3	624	505	0.809295	2	312	4	263	120	0.456274	2	131.5	3	112	42	0.375	1	112	3				1						1
	5	3	451	462	1.02439	2	225.5	4	524	382	0.729008	2	262	4	424	342	0.806604	2	212	3	655	425	0.648855	2	327.5	4				2						2						2						2
2	1	2	782	621	0.794118	2	391	4	488	333	0.682377	2	244	3	388	283	0.729381	2	194	3	495	317	0.640404	2	247.5	3	218	186	0.853211	2	109	3	157	34	0.216561	1	157	4				1						1
	2	3	834	690	0.827338	2	417	4	555	390	0.702703	2	277.5	3	455	310	0.681319	2	227.5	3	564	385	0.682624	2	282	4	222	118	0.531532	1	222	4				1						1						1
	3	2	665	620	0.932331	2	332.5	3	602	352	0.584718	2	301	3	502	352	0.701195	2	251	3	714	557	0.780112	2	357	4	229	163	0.71179	2	114.5	3				2						2						2
	4	3	787	738	0.937738	2	393.5	4	990	698	0.705051	2	495	3	890	598	0.67191	2	445	3	368	221	0.600543	2	184	4	261	125	0.478927	2	130.5	3				2						2						2
	5	2	539	474	0.879406	2	269.5	4	425	381	0.896471	2	212.5	4	325	321	0.987692	2	162.5	4	614	440	0.716612	2	307	3	325	409	1.25846	2	162.5	3	119	45	0.378151	1	119	3				1						1
3	1	3	783	723	0.923372	2	391.5	4	694	494	0.711816	2	347	3	594	424	0.713805	2	297	4	482	350	0.726141	1	482	3	340	288	0.847059	1	340	4				1						1						1
	2	4	691	591	0.855282	2	345.5	3	775	693	0.894194	2	387.5	4	675	593	0.878519	2	337.5	4	394	228	0.57868	2	197	4	189	152	0.804233	2	94.5	4				2						2						2
	3	3	729	587	0.805213	2	364.5	4	946	576	0.608879	2	473	4	846	476	0.562648	2	423	4	872	548	0.62844	2	436	4				2						2						1						1
	4	3	527	475	0.901328	2	263.5	4	521	383	0.735125	2	260.5	3	421	323	0.767221	2	210.5	4	368	261	0.709239	2	184	3	266	84	0.315789	2	133	4	198	55	0.277778	2	99	4	269	0	0	2	134.5	3				2
	5	3	517	473	0.914894	2	258.5	3	585	412	0.704274	2	292.5	4	485	352	0.725773	2	242.5	3				2						2						2						1						1
4	1	2	709	591	0.833568	2	354.5	3	546	419	0.767399	2	273	4	446	319	0.715247	2	223	3	514	408	0.793774	2	257	4	329	207	0.629179	1	329	4				1						1						1
	2	4	831	773	0.930205	2	415.5	3	729	532	0.729767	2	364.5	4	629	484	0.769475	2	314.5	4	748	533	0.712567	2	374	3				2						2						2						2
	3	2	532	433	0.81391	2	266	3	876	639	0.729452	2	438	4	776	539	0.694588	2	388	4				2						2						1						1						1
	4	4	402	383	0.952736	2	201	3	519	454	0.874759	2	259.5	3	419	354	0.844869	2	209.5	4	433	270	0.623557	2	216.5	4	558	76	0.136201	1	558	4				1						1						1
	5	3	706	580	0.82153	2	353	4	497	365	0.734406	2	248.5	4	397	265	0.667506	2	198.5	3	328	254	0.77439	2	164	3	330	137	0.415152	2	165	4	131	57	0.435115	2	65.5	3				2						2
[truncated: 1 more columns]

## Sheet: 5 2
Replicate	Sample	Pro-oviposition (day)	1 day						2 day						3 day						4 day						5 day						6 day						7 day						8 day
			Total daily egg production	Total number of hatched eggs	Hatchling rate	survival of female	Oviposition per female	Incubation period	Total daily egg production	Total number of hatched eggs	Hatchling rate	survival of female	Oviposition per female	Incubation period	Total daily egg production	Total number of hatched eggs	Hatchling rate	survival of female	Oviposition per female	Incubation period	Total daily egg production	Total number of hatched eggs	Hatchling rate	survival of female	Oviposition per female	Incubation period	Total daily egg production	Total number of hatched eggs	Hatchling rate	survival of female	Oviposition per female	Incubation period	Total daily egg production	Total number of hatched eggs	Hatchling rate	survival of female	Oviposition per female	Incubation period	Total daily egg production	Total number of hatched eggs	Hatchling rate	survival of female	Oviposition per female	Incubation period	Total daily egg production	Total number of hatched eggs	Hatchling rate	survival of female	Oviposition per female
1	1	3	970	732	0.754639	4	242.5	4	1390	1285	0.92446	4	347.5	3	860	664	0.772093	4	215	4	531	77	0.145009	2	265.5	3				2						2						1						1
	2	2	929	679	0.730893	5	185.8	3	1033	905	0.876089	5	206.6	3	527	396	0.751423	5	105.4	4				5						5						4						4						4
	3	4	657	609	0.926941	4	164.25	4	424	360	0.849057	4	106	3	1037	781	0.753134	4	259.25	3	666	517	0.776276	3	222	4	612	228	0.372549	3	204	3	356	122	0.342697	3	118.667	4	133	19	0.142857	2	66.5	3				2
	4	2	1097	1038	0.946217	5	219.4	3	2300	2026	0.88087	5	460	3	858	611	0.712121	5	171.6	4	609	491	0.80624	4	152.25	4	250	149	0.596	2	125	4				4						4						4
	5	2	1037	925	0.891996	5	207.4	4	2076	1921	0.925337	5	415.2	3	538	420	0.780669	5	107.6	3	499	369	0.739479	4	124.75	4	205	130	0.634146	3	68.3333	3				3						3						3
2	1	2	555	384	0.691892	4	138.75	3	608	553	0.909539	4	152	3	1222	948	0.775777	4	305.5	3	521	412	0.790787	3	173.667	3	291	195	0.670103	3	97	4	223	112	0.502242	3	74.3333	3				3						3
	2	3	919	641	0.697497	5	183.8	3	1451	1125	0.775327	5	290.2	4	903	671	0.743079	5	180.6	3	1101	574	0.521344	4	275.25	4	226	162	0.716814	3	75.3333	4				3						3						3
	3	3	767	670	0.873533	5	153.4	4	1673	1213	0.725045	5	334.6	4	453	405	0.89404	3	151	3	1053	591	0.561254	3	351	3	424	332	0.783019	3	141.333	4	206	121	0.587379	3	68.6667	3	130	21	0.161538	2	65	4				2
	4	4	538	382	0.710037	4	134.5	3	709	512	0.722144	4	177.25	3	1384	1114	0.804913	4	346	4	1106	777	0.702532	4	276.5	3	385	156	0.405195	2	192.5	4	231	88	0.380952	2	115.5	4				2						2
	5	3	792	603	0.761364	5	158.4	4	576	450	0.78125	5	115.2	4	1226	955	0.778956	5	245.2	4	407	320	0.786241	3	135.667	3	687	261	0.379913	3	229	3	350	126	0.36	3	116.667	3	155	24	0.154839	3	51.6667	4	39	0	0	2	19.5
3	1	3	711	556	0.781997	5	142.2	4	1146	982	0.856894	5	229.2	3	490	300	0.612245	5	98	3				5						5						4						4						4
	2	3	974	925	0.949692	5	194.8	3	1276	901	0.706113	5	255.2	4	507	430	0.848126	5	101.4	3	1128	646	0.572695	4	282	4	578	367	0.634948	4	144.5	3	378	127	0.335979	4	94.5	3	147	20	0.136054	2	73.5	4				2
	3	2	573	453	0.790576	4	143.25	4	1327	915	0.689525	4	331.75	3	1963	1581	0.8054	4	490.75	4	958	766	0.799582	4	239.5	3	253	153	0.604743	2	126.5	4				2						2						2
	4	3	903	706	0.781838	5	180.6	4	1766	1256	0.711212	5	353.2	4	1003	713	0.710867	5	200.6	3	840	590	0.702381	4	210	4	463	183	0.395248	4	115.75	3	359	172	0.479109	4	89.75	4	179	43	0.240223	3	59.6667	3				3
	5	3	983	725	0.737538	5	196.6	3	731	698	0.954856	5	146.2	3	644	382	0.593168	5	128.8	3				5						5						5						4						4
4	1	3	1288	1104	0.857143	5	257.6	3	2294	1479	0.644725	5	458.8	3	1072	810	0.755597	5	214.4	3	536	385	0.718284	5	107.2	4	535	248	0.463551	5	107	3	341	159	0.466276	4	85.25	3	177	29	0.163842	2	88.5	4				2
	2	4	1106	876	0.792043	5	221.2	3	1653	1391	0.8415	5	330.6	3	841	522	0.62069	5	168.2	3	650	512	0.787692	5	130	3	267	142	0.531835	2	133.5	4	299	114	0.381271	2	149.5	4				2						2
	3	2	1159	1072	0.924935	5	231.8	3	1928	1465	0.759855	5	385.6	3	866	572	0.660508	5	173.2	4	181	101	0.558011	3	60.3333	3				3						3						3						3
	4	2	898	789	0.878619	4	224.5	4	627	516	0.822967	4	156.75	3	1546	983	0.635834	4	386.5	3	1013	693	0.684107	4	253.25	3	403	249	0.617866	3	134.333	3	187	81	0.433155	3	62.3333	4				3						3
	5	3	1013	804	0.793682	5	202.6	4	2018	1654	0.819623	5	403.6	3	1547	1194	0.771816	5	309.4	3	749	458	0.611482	4	187.25	3	561	138	0.245989	3	187	3	163	121	0.742331	2	81.5	3				2						2
[truncated: 3 more columns]

## Sheet: 3 1
Replicate	Sample	Pro-oviposition (day)	1 day						2 day						3 day						4 day						5 day						6 day						7 day						8 day
			Total daily egg production	Total number of hatched eggs	Hatchling rate	survival of female	Oviposition per female	Incubation period	Total daily egg production	Total number of hatched eggs	Hatchling rate	survival of female	Oviposition per female	Incubation period	Total daily egg production	Total number of hatched eggs	Hatchling rate	survival of female	Oviposition per female	Incubation period	Total daily egg production	Total number of hatched eggs	Hatchling rate	survival of female	Oviposition per female	Incubation period	Total daily egg production	Total number of hatched eggs	Hatchling rate	survival of female	Oviposition per female	Incubation period	Total daily egg production	Total number of hatched eggs	Hatchling rate	survival of female	Oviposition per female	Incubation period	Total daily egg production	Total number of hatched eggs	Hatchling rate	survival of female	Oviposition per female	Incubation period	Total daily egg production	Total number of hatched eggs	Hatchling rate	survival of female	Oviposition per female
1	1	2	1161	851	0.732989	3	387	3	1108	909	0.820397	3	369.333	4	541	477	0.881701	2	270.5	4	346	281	0.812139	1	346	4				1						1						1						1
	2	2	795	572	0.719497	3	265	4	470	334	0.710638	2	235	4	791	543	0.686473	2	395.5	4	322	225	0.698758	1	322	3				1						1						1						1
	3	3	1434	1179	0.822176	3	478	3	777	613	0.788932	3	259	3	1449	1130	0.779848	3	483	4	1321	895	0.677517	3	440.333	4	414	194	0.468599	2	207	3	372	120	0.322581	2	186	3	240	48	0.2	1	240	4				1
	4	4	589	466	0.791171	2	294.5	4	1019	682	0.669284	2	509.5	3	723	491	0.679115	2	361.5	4	487	277	0.568789	1	487	3	435	158	0.363218	1	435	4	327	118	0.360856	1	327	3				1						1
	5	3	484	391	0.807851	2	242	4	327	225	0.688073	1	327	3	278	250	0.899281	1	278	3	486	270	0.555556	1	486	3	531	339	0.638418	1	531	4				1						1						1
2	1	3	1479	1124	0.759973	3	493	4	608	451	0.741776	3	202.667	3	1266	883	0.697472	3	422	4	781	461	0.590269	3	260.333	3	476	222	0.466387	2	238	3	106	44	0.415094	1	106	4				1						1
	2	2	1352	1020	0.754438	3	450.667	3	1034	703	0.679884	3	344.667	3	1031	677	0.656644	3	343.667	4	916	674	0.735808	3	305.333	3	713	191	0.267882	3	237.667	4	360	122	0.338889	2	180	4	226	0	0	1	226	3				1
	3	3	475	411	0.865263	2	237.5	3	295	226	0.766102	1	295	3	457	380	0.83151	1	457	3	362	207	0.571823	1	362	3	104	37	0.355769	1	104	3	322	42	0.130435	1	322	3				1						1
	4	4	1064	826	0.776316	3	354.667	4	992	658	0.663306	3	330.667	3	484	310	0.640496	2	242	3	340	240	0.705882	2	170	3	367	189	0.514986	1	367	3				1						1						1
	5	3	898	784	0.873051	3	299.333	3	368	280	0.76087	2	184	4	572	381	0.666084	2	286	4	692	396	0.572254	2	346	4	224	84	0.375	1	224	3				1						1						1
3	1	4	890	676	0.759551	3	296.667	3	546	404	0.739927	2	273	4	796	489	0.614322	2	398	3	793	510	0.643127	2	396.5	3	426	154	0.361502	2	213	3	273	88	0.322344	1	273	3				1						1
	2	3	561	460	0.819964	2	280.5	4	708	477	0.673729	2	354	3	464	283	0.609914	2	232	3	885	530	0.59887	2	442.5	4	573	300	0.52356	2	286.5	4	373	92	0.246649	2	186.5	4				2						2
	3	2	872	654	0.75	3	290.667	3	1280	918	0.717187	2	640	3	362	345	0.953039	2	181	3				2						2						1						1						1
	4	3	1401	1213	0.86581	3	467	3	808	588	0.727723	3	269.333	4	413	325	0.786925	3	137.667	3	375	301	0.802667	1	375	4				1						1						1						1
	5	4	1292	1138	0.880805	3	430.667	4	917	707	0.770992	3	305.667	4	793	536	0.675914	3	264.333	4	777	489	0.629344	3	259	3	289	180	0.622837	2	144.5	3	321	33	0.102804	1	321	3				1						1
4	1	2	1087	895	0.823367	3	362.333	3	770	566	0.735065	3	256.667	4	830	517	0.622892	3	276.667	4	476	343	0.720588	2	238	3	360	146	0.405556	2	180	3				2						2						2
	2	3	636	528	0.830189	3	212	3	364	251	0.68956	2	182	3	885	545	0.615819	2	442.5	3	682	447	0.655425	2	341	4	492	193	0.392276	2	246	3	328	87	0.265244	1	328	4				1						1
	3	3	1027	782	0.761441	3	342.333	4	564	451	0.799645	2	282	3	1241	974	0.784851	2	620.5	4	477	322	0.675052	1	477	3				1						1						1						1
	4	3	772	599	0.775907	3	257.333	3	652	549	0.842025	3	217.333	4	693	441	0.636364	3	231	3	616	393	0.637987	3	205.333	4	593	288	0.485666	2	296.5	4	430	144	0.334884	2	215	3	120	32	0.266667	1	120	3				1
	5	3	1461	1158	0.792608	3	487	3	1103	873	0.791478	3	367.667	3	537	379	0.705773	2	268.5	3				2						2						2						2						2
[truncated: 1 more columns]

## Sheet: 7 2
Replicate	Sample	Pro-oviposition (day)	1 day						2 day						3 day						4 day						5 day						6 day						7 day						8 day
			Total daily egg production	Total number of hatched eggs	Hatchling rate	survival of female	Oviposition per female	Incubation period	Total daily egg production	Total number of hatched eggs	Hatchling rate	survival of female	Oviposition per female	Incubation period	Total daily egg production	Total number of hatched eggs	Hatchling rate	survival of female	Oviposition per female	Incubation period	Total daily egg production	Total number of hatched eggs	Hatchling rate	survival of female	Oviposition per female	Incubation period	Total daily egg production	Total number of hatched eggs	Hatchling rate	survival of female	Oviposition per female	Incubation period	Total daily egg production	Total number of hatched eggs	Hatchling rate	survival of female	Oviposition per female	Incubation period	Total daily egg production	Total number of hatched eggs	Hatchling rate	survival of female	Oviposition per female	Incubation period	Total daily egg production	Total number of hatched eggs	Hatchling rate	survival of female	Oviposition per female
1	1	3	567	453	0.798942	4	141.75	3	905	600	0.662983	4	226.25	3	990	790	0.79798	4	247.5	4	885	731	0.825989	4	221.25	3	945	420	0.444444	2	472.5	3				2						1						1
	2	3	813	658	0.809348	7	116.143	3	611	592	0.968903	5	122.2	4	2258	1401	0.620461	5	451.6	3	2199	1664	0.756708	5	439.8	4	1520	682	0.448684	4	380	3	1311	603	0.459954	4	327.75	3	222	43	0.193694	2	111	3				2
	3	4	826	717	0.868039	6	137.667	4	1400	1357	0.969286	4	350	4	2178	1610	0.73921	4	544.5	3	2207	1582	0.71681	4	551.75	4	1759	1079	0.613417	4	439.75	3	1330	453	0.340602	4	332.5	4	203	46	0.226601	2	101.5	3				2
	4	3	1291	1084	0.839659	7	184.429	4	765	559	0.730719	7	109.286	4	2261	1485	0.656789	7	323	4	2436	1885	0.77381	7	348	4	1236	738	0.597087	4	309	3	587	252	0.429302	3	195.667	3	168	27	0.160714	2	84	3				2
	5	3	959	740	0.771637	7	137	4	990	663	0.669697	7	141.429	4	1068	819	0.766854	7	152.571	3	1621	1246	0.768661	7	231.571	4				7						6						3						3
2	1	3	917	668	0.728462	7	131	4	2086	1645	0.788591	7	298	3	2226	1371	0.615903	7	318	3	1369	1017	0.742878	5	273.8	4	1090	632	0.579817	5	218	4				4						4						4
	2	2	1302	1059	0.813364	7	186	3	1271	1081	0.850511	7	181.571	4	2250	1539	0.684	7	321.429	4	1442	1096	0.760055	5	288.4	4	1410	759	0.538298	4	352.5	3	821	482	0.587089	3	273.667	3				2						2
	3	4	928	738	0.795259	7	132.571	3	639	631	0.98748	5	127.8	4	643	483	0.751166	5	128.6	4				5						5						5						3						3
	4	2	968	842	0.869835	7	138.286	4	896	759	0.847098	7	128	4	1295	812	0.627027	7	185	3	592	492	0.831081	7	84.5714	4	1586	881	0.555485	4	396.5	3	887	342	0.385569	4	221.75	4	164	34	0.207317	1	164	3				1
	5	3	1000	839	0.839	7	142.857	4	1515	1209	0.79802	7	216.429	4	1327	1075	0.810098	7	189.571	3				7						7						6						6						5
3	1	4	1341	1077	0.803132	5	268.2	3	1887	1618	0.857446	5	377.4	3	1270	938	0.738583	5	254	4	1128	881	0.781028	5	225.6	4	626	343	0.547923	4	156.5	4				3						2						1
	2	3	584	488	0.835616	4	146	4	751	623	0.829561	4	187.75	3	2055	1288	0.626764	4	513.75	3	867	648	0.747405	4	216.75	4				4						3						3						2
	3	2	595	512	0.860504	5	119	4	1916	1571	0.819937	5	383.2	4	1929	1534	0.795231	5	385.8	3	1760	1368	0.777273	5	352	3	1413	967	0.68436	5	282.6	3	980	378	0.385714	4	245	3	182	32	0.175824	2	91	3	69	0	0	2	34.5
	4	2	718	575	0.800836	7	102.571	4	1494	1185	0.793173	7	213.429	4	929	732	0.787944	4	232.25	4	927	829	0.894283	4	231.75	3				4						3						1						1
	5	2	810	630	0.777778	7	115.714	3	803	450	0.560399	4	200.75	4	2236	1495	0.668605	4	559	4	1097	842	0.767548	4	274.25	4	327	280	0.856269	2	163.5	3				2						2						2
4	1	3	1217	1047	0.860312	7	173.857	3	801	491	0.612984	5	160.2	3	1312	903	0.688262	5	262.4	4	982	607	0.618126	4	245.5	3	1079	646	0.598703	4	269.75	3	1240	309	0.249194	4	310	4	226	54	0.238938	3	75.3333	4	23	0	0	3	7.66667
	2	3	1199	993	0.82819	7	171.286	4	596	514	0.862416	5	119.2	3	1603	1058	0.660012	5	320.6	4	1215	1008	0.82963	5	243	3	1548	852	0.550388	5	309.6	3	971	338	0.348095	3	323.667	3	157	36	0.229299	2	78.5	4				2
	3	3	935	726	0.776471	7	133.571	3	1792	1529	0.853237	7	256	4	1480	1180	0.797297	7	211.429	4	773	590	0.76326	4	193.25	4	1161	775	0.667528	4	290.25	4	668	402	0.601796	2	334	3				1						1
	4	3	856	700	0.817757	7	122.286	3	1051	737	0.701237	7	150.143	3	790	484	0.612658	4	197.5	4				4						4						4						3						3
	5	2	1049	887	0.845567	7	149.857	4	1202	900	0.748752	7	171.714	3	647	521	0.805255	5	129.4	4	923	643	0.696641	5	184.6	4	1039	448	0.431184	5	207.8	3	769	264	0.343303	3	256.333	4	193	53	0.274611	2	96.5	4				2
[truncated: 3 more columns]

## Sheet: 4 1
Replicate	Sample	Pro-oviposition (day)	1 day						2 day						3 day						4 day						5 day						6 day						7 day						8 day
			Total daily egg production	Total number of hatched eggs	Hatchling rate	survival of female	Oviposition per female	Incubation period	Total daily egg production	Total number of hatched eggs	Hatchling rate	survival of female	Oviposition per female	Incubation period	Total daily egg production	Total number of hatched eggs	Hatchling rate	survival of female	Oviposition per female	Incubation period	Total daily egg production	Total number of hatched eggs	Hatchling rate	survival of female	Oviposition per female	Incubation period	Total daily egg production	Total number of hatched eggs	Hatchling rate	survival of female	Oviposition per female	Incubation period	Total daily egg production	Total number of hatched eggs	Hatchling rate	survival of female	Oviposition per female	Incubation period	Total daily egg production	Total number of hatched eggs	Hatchling rate	survival of female	Oviposition per female	Incubation period	Total daily egg production	Total number of hatched eggs	Hatchling rate	survival of female	Oviposition per female
1	1	2	685	557	0.813139	3	228.333	3	532	378	0.710526	3	177.333	3	413	278	0.673123	3	137.667	4				3						3						3						3						2
	2	3	1246	1016	0.815409	4	311.5	3	1395	801	0.574194	4	348.75	4	574	308	0.536585	3	191.333	3	473	224	0.473573	3	157.667	4	439	197	0.448747	3	146.333	3				2						1						1
	3	3	321	254	0.791277	3	107	4	484	342	0.706612	2	242	3	620	209	0.337097	2	310	4				2						2						2						2						1
	4	4	1285	1047	0.814786	4	321.25	3	976	739	0.757172	4	244	4	492	339	0.689024	3	164	4	510	340	0.666667	3	170	4				3						3						1						1
	5	3	600	446	0.743333	4	150	4	656	348	0.530488	3	218.667	4	475	270	0.568421	3	158.333	4				3						3						2						1						1
2	1	2	1440	684	0.475	4	360	4	411	323	0.785888	3	137	4				3						3						3						3						2						2
	2	4	1638	1301	0.794261	4	409.5	3	676	333	0.492604	3	225.333	3				3						3						3						2						2						1
	3	2	935	336	0.359358	4	233.75	4	444	327	0.736486	3	148	4	476	393	0.82563	3	158.667	4				3						3						3						3						2
	4	2	1348	782	0.580119	4	337	3	1034	520	0.502901	4	258.5	3	793	637	0.803279	4	198.25	3	449	376	0.837416	4	112.25	3	969	413	0.426213	4	242.25	4	494	34	0.0688259	4	123.5	3	42	0	0	1	42	3
	5	2	1339	873	0.651979	4	334.75	4	1466	1088	0.742156	4	366.5	4	1091	704	0.64528	4	272.75	3	765	477	0.623529	4	191.25	4	879	284	0.323094	4	219.75	4	574	37	0.0644599	4	143.5	4	156	0	0	2	78	3				1
3	1	2	879	653	0.74289	4	219.75	4	406	309	0.761084	3	135.333	3	866	578	0.667436	3	288.667	3	454	215	0.473568	2	227	3	779	265	0.34018	2	389.5	3	340	69	0.202941	2	170	4				1						1
	2	3	877	682	0.777651	4	219.25	4	1012	686	0.677866	4	253	4	677	315	0.465288	4	169.25	4	298	203	0.681208	4	74.5	3	579	278	0.480138	2	289.5	4				1
	3	4	437	297	0.679634	4	109.25	3	356	278	0.780899	3	118.667	3	677	304	0.44904	3	225.667	4	554	301	0.543321	3	184.667	3	638	249	0.390282	3	212.667	3				3						2						1
	4	3	409	338	0.826406	4	102.25	4	594	380	0.639731	4	148.5	4	464	321	0.69181	3	154.667	3	372	224	0.602151	3	124	3	767	284	0.370274	3	255.667	4				2						1
	5	3	865	627	0.724855	4	216.25	3	449	413	0.919822	3	149.667	4	414	383	0.925121	3	138	4	329	211	0.641337	2	164.5	4	583	260	0.445969	2	291.5	4	389	53	0.136247	2	194.5	4	84	0	0	1	84	3
4	1	3	998	743	0.744489	4	249.5	4	1128	892	0.79078	4	282	3	1480	685	0.462838	4	370	4	639	286	0.447574	4	159.75	4	928	318	0.342672	4	232	3	366	64	0.174863	3	122	4				1						1
	2	3	994	647	0.650905	4	248.5	4	645	478	0.741085	4	161.25	4	455	400	0.879121	3	151.667	3				3						3						3						3						3
	3	3	710	463	0.652113	4	177.5	4	693	453	0.65368	3	231	3	495	222	0.448485	3	165	3	589	274	0.465195	3	196.333	4	442	146	0.330317	2	221	3				2						2						2
	4	3	465	329	0.707527	4	116.25	4	758	436	0.575198	4	189.5	3	547	296	0.541133	3	182.333	3				3						3						3						3						3
	5	3	839	489	0.582837	4	209.75	3	868	623	0.717742	4	217	4	629	220	0.349762	4	157.25	4				4						4						4						4						3
[truncated: 1 more columns]

## Sheet: 1 1‘
Replicate	Sample	Pro-oviposition (day)	1 day						2 day						3 day						4 day						5 day						6 day						7 day						8 day
			Total daily egg production	Total number of hatched eggs	Hatchling rate	survival of female	Oviposition per female	Incubation period	Total daily egg production	Total number of hatched eggs	Hatchling rate	survival of female	Oviposition per female	Incubation period	Total daily egg production	Total number of hatched eggs	Hatchling rate	survival of female	Oviposition per female	Incubation period	Total daily egg production	Total number of hatched eggs	Hatchling rate	survival of female	Oviposition per female	Incubation period	Total daily egg production	Total number of hatched eggs	Hatchling rate	survival of female	Oviposition per female	Incubation period	Total daily egg production	Total number of hatched eggs	Hatchling rate	survival of female	Oviposition per female	Incubation period	Total daily egg production	Total number of hatched eggs	Hatchling rate	survival of female	Oviposition per female	Incubation period	Total daily egg production	Total number of hatched eggs	Hatchling rate	survival of female	Oviposition per female
1	1	4	902	653	0.723947	1	902	4	745	552	0.74094	1	745	3	597	286	0.479062	1	597	4	428	244	0.570093	1	428	3	187	84	0.449198	1	187	3				1						1						1
	2	3	724	545	0.752762	1	724	3	950	545	0.573684	1	950	4	397	288	0.725441	1	397	4	463	166	0.358531	1	463	4	239	97	0.405858	1	239	4	155	35	0.225806	1	155	3				1						1
	3	4	645	557	0.863566	1	645	4	642	620	0.965732	1	642	4	440	318	0.722727	1	440	4				1						1						1						1						1
2	1	2	723	601	0.831259	1	723	4	971	607	0.625129	1	971	3	450	374	0.831111	1	450	3	387	258	0.666667	1	387	4	203	120	0.591133	1	203	4	145	41	0.282759	1	145	4				1
	2	3	1043	544	0.521572	1	1043	4	637	579	0.908948	1	637	3	597	321	0.537688	1	597	4	219	134	0.611872	1	219	4	269	128	0.475836	1	269	3				1						1						1
	3	3	1091	530	0.485793	1	1091	3	763	541	0.709043	1	763	3	346	345	0.99711	1	346	4	329	214	0.650456	1	329	4	227	103	0.453744	1	227	4	173	33	0.190751	1	173	4				1						1
3	1	4	732	537	0.733607	1	732	4	773	713	0.92238	1	773	4	559	482	0.862254	1	559	3	315	275	0.873016	1	315	3	142	69	0.485915	1	142	4				1						1						1
	2	3	690	599	0.868116	1	690	4	565	457	0.80885	1	565	3	265	262	0.988679	1	265	3	407	303	0.744472	1	407	3				1						1						1
	3	2	942	670	0.711253	1	942	3	636	599	0.941824	1	636	3	358	321	0.896648	1	358	3	324	224	0.691358	1	324	3	229	115	0.502183	1	229	3	205	40	0.195122	1	205	3	145	25	0.172414	1	145	4				1
	4	4	890	699	0.785393	1	890	4	875	615	0.702857	1	875	3	440	399	0.906818	1	440	4	322	272	0.84472	1	322	4	263	58	0.220532	1	263	3	213	25	0.117371	1	213	3	128	34	0.265625	1	128	4	35	0	0	1	0
[truncated: 13 more columns]

## Sheet: 20 20
Replicate	Sample	Pro-oviposition (day)	1 day						2 day						3 day						4 day						5 day						6 day						7 day						8 day
			Total daily egg production	Total number of hatched eggs	Hatchling rate	survival of female	Oviposition per female	Incubation period	Total daily egg production	Total number of hatched eggs	Hatchling rate	survival of female	Oviposition per female	Incubation period	Total daily egg production	Total number of hatched eggs	Hatchling rate	survival of female	Oviposition per female	Incubation period	Total daily egg production	Total number of hatched eggs	Hatchling rate	survival of female	Oviposition per female	Incubation period	Total daily egg production	Total number of hatched eggs	Hatchling rate	survival of female	Oviposition per female	Incubation period	Total daily egg production	Total number of hatched eggs	Hatchling rate	survival of female	Oviposition per female	Incubation period	Total daily egg production	Total number of hatched eggs	Hatchling rate	survival of female	Oviposition per female	Incubation period	Total daily egg production	Total number of hatched eggs	Hatchling rate	survival of female	Oviposition per female
1	1	2	891	742	0.832772	20	44.55	4	6194	5187	0.837423	20	309.7	3	4129	3711	0.898765	18	229.389	3	4134	3769	0.911708	16	258.375	3	4398	2412	0.548431	16	274.875	4	2084	700	0.335893	9	231.556	3	1570	213	0.135669	9	174.444	4	70	15	0.214286	5	14
	2	3	609	438	0.719212	20	30.45	4	7138	6654	0.932194	20	356.9	3	4566	3588	0.785808	15	304.4	4	5691	3612	0.634686	15	379.4	3	4702	2560	0.544449	12	391.833	4	3641	1047	0.287558	12	303.417	4	804	148	0.18408	5	160.8	3				5
	3	3	939	622	0.662407	20	46.95	3	6860	5587	0.814431	20	343	3	4726	3177	0.672239	16	295.375	3	5870	4125	0.702726	16	366.875	4	2298	1134	0.493473	12	191.5	3	2156	1216	0.564007	9	239.556	3	942	257	0.272824	7	134.571	3	42	0	0	4	10.5
2	1	2	700	543	0.775714	20	35	4	7160	6848	0.956425	20	358	3	5067	4974	0.981646	17	298.059	4	5309	3129	0.589377	17	312.294	3	3443	1995	0.579437	14	245.929	3	2406	679	0.282211	10	240.6	3	966	287	0.297101	8	120.75	4				8
	2	2	933	748	0.801715	20	46.65	4	7368	6689	0.907845	20	368.4	4	6215	5373	0.864521	16	388.438	4	4739	3253	0.686432	16	296.188	3	4356	3127	0.71786	16	272.25	4	3610	1207	0.334349	10	361	4	916	241	0.2631	10	91.6	4	48	12	0.25	4	12
	3	2	580	469	0.808621	20	29	4	6389	5891	0.922054	20	319.45	3	6609	4199	0.635346	15	440.6	3	4042	3557	0.88001	14	288.714	3	2257	1441	0.638458	11	205.182	4	3094	517	0.167098	12	257.833	3	1864	211	0.113197	12	155.333	3	74	16	0.216216	8	9.25
3	1	2	649	546	0.841294	20	32.45	4	5232	4954	0.946865	18	290.667	4	5962	5183	0.869339	18	331.222	3	5210	4200	0.806142	16	325.625	3	4380	2154	0.491781	12	365	3	3542	1231	0.347544	12	295.167	3	875	251	0.286857	7	125	4				2
	2	3	794	645	0.812343	20	39.7	3	6013	5894	0.98021	20	300.65	3	5393	4246	0.787317	19	283.842	4	4147	3284	0.791898	18	230.389	3	3610	1226	0.339612	14	257.857	4	3631	909	0.250344	13	279.308	4	1210	230	0.190083	13	93.0769	4	30	0	0	4	7.5
	3	2	801	488	0.609238	20	40.05	3	7873	5562	0.706465	20	393.65	3	6445	5300	0.822343	19	339.211	4	6659	3654	0.548731	19	350.474	3	4177	1524	0.364855	13	321.308	3	2728	994	0.36437	11	248	3	1643	272	0.165551	11	149.364	3	43	12	0.27907	6	7.16667
	4	3	619	587	0.948304	20	30.95	4	8028	5451	0.678999	20	401.4	3	4860	4303	0.885391	14	347.143	4	5346	3520	0.658436	14	381.857	4	3834	2598	0.677621	12	319.5	3	3040	766	0.251974	11	276.364	4	1444	190	0.131579	11	131.273	4				5
[truncated: 13 more columns]

[truncated: 2 more sheets: 40 40, 60 60]
